# Supplementary material for: Viroid-infected Tomato and Capsicum Seed Shipments to Australia
Source: Viruses. 2019 Jan 24;11(2):98. doi: 10.3390/v11020098 (PMC6410188; doi:10.3390/v11020098)
Supplement: Supplementary file 1 [file viruses-11-00098-s001.zip]

Archive with 3 entries (3 files):
- Supplementary file 1 Viruses 415665.pdf
- Supplementary file 2 Viruses 415665.pdf
- Supplementary file 3 Viruses 415665.pdf
